# Supplementary material for: Silver Nanoparticle-Anchored Human Hair Kerateine/PEO/PVA Nanofibers for Antibacterial Application and Cell Proliferation
Source: Molecules. 2021 May 8;26(9):2783. doi: 10.3390/molecules26092783 (PMC8125921; doi:10.3390/molecules26092783)
Supplement: Supplementary file 1 [file molecules-26-02783-s001.zip]

Archive with 1 entries (1 files):
- molecules-1196924-supplementary.pdf
